# Supplementary material for: Histone deacetylase 1 maintains lineage integrity through histone acetylome refinement during early embryogenesis
Source: eLife. 2023 Mar 27;12:e79380. doi: 10.7554/eLife.79380 (PMC10079291; doi:10.7554/eLife.79380)
Supplement: Figure 4—figure supplement 1—source data 1. [file elife-79380-fig4-figsupp1-data1.zip]

Archive with 2 entries (2 files):
- Cho_08-04-2022-RA-eLife-79380R1_Supporting_Zip_Document (5).pdf
- __MACOSX/._Cho_08-04-2022-RA-eLife-79380R1_Supporting_Zip_Document (5).pdf
